# Supplementary material for: Ultrasound Elastography to Assess Age of Deep Vein Thrombosis: A Systematic Review
Source: Diagnostics (Basel). 2023 Jun 15;13(12):2075. doi: 10.3390/diagnostics13122075 (PMC10296923; doi:10.3390/diagnostics13122075)
Supplement: Supplementary file 1 [file diagnostics-13-02075-s001.zip]

Archive with 1 entries (1 files):
- diagnostics-2412652-supplementary.pdf
